# Supplementary material for: Testosterone Mediates Reproductive Toxicity in Caenorhabditis elegans by Affecting Sex Determination in Germ Cells through nhr-69/mpk-1/fog-1/3
Source: Toxics. 2024 Jul 10;12(7):502. doi: 10.3390/toxics12070502 (PMC11281075; doi:10.3390/toxics12070502)
Supplement: Supplementary file 1 [file toxics-12-00502-s001.zip]

Archive with 1 entries (1 files):
- toxics-3079162-supplementary.pdf
